# Supplementary material for: Investigating the Physiological and Molecular Responses of Solanum lycopersicum hp Mutants to Light of Different Quality for Biotechnological Applications
Source: Int J Mol Sci. 2023 Jun 15;24(12):10149. doi: 10.3390/ijms241210149 (PMC10299061; doi:10.3390/ijms241210149)
Supplement: Supplementary file 1 [file ijms-24-10149-s001.zip]

Archive with 1 entries (1 files):
- ijms-2438330-supplementary.pdf
